# Supplementary material for: Bioactive Phenolics of Hyoscyamus muticus L. Subsp. Falezlez: A Molecular and Biochemical Approach to Antioxidant and Urease Inhibitory Activities
Source: Int J Mol Sci. 2025 Jan 4;26(1):370. doi: 10.3390/ijms26010370 (PMC11719793; doi:10.3390/ijms26010370)
Supplement: Supplementary file 1 [file ijms-26-00370-s001.zip]

Archive with 1 entries (1 files):
- ijms-3331124-supplementary.pdf
